# Supplementary material for: Regulatory Mechanisms of Exogenous Acyl-Homoserine Lactones in the Aerobic Ammonia Oxidation Process Under Stress Conditions
Source: Microorganisms. 2025 Mar 14;13(3):663. doi: 10.3390/microorganisms13030663 (PMC11946751; doi:10.3390/microorganisms13030663)
Supplement: Supplementary file 1 [file microorganisms-13-00663-s001.zip]

Archive with 1 entries (1 files):
- microorganisms-3497738-supplementary.pdf
